# Supplementary material for: A Case Report on Longitudinal Collection of Tumour Biopsies for Gene Expression-Based Tumour Microenvironment Analysis from Pancreatic Cancer Patients Treated with Endoscopic Ultrasound Guided Radiofrequency Ablation
Source: Curr Oncol. 2022 Sep 21;29(10):6754–63. doi: 10.3390/curroncol29100531 (PMC9600136; doi:10.3390/curroncol29100531)
Supplement: Supplementary file 1 [file curroncol-29-00531-s001.zip]

Archive with 1 entries (1 files):
- curroncol-1858425-supplementary.pdf
